# Supplementary material for: Plasma indole-3-aldehyde as a novel biomarker of acute kidney injury after cardiac surgery: a reanalysis using prospective metabolomic data
Source: BMC Anesthesiol. 2023 Nov 7;23:364. doi: 10.1186/s12871-023-02330-7 (PMC10629179; doi:10.1186/s12871-023-02330-7)
Supplement: Supplementary file 1 — Supplementary Material 1 [file 12871_2023_2330_MOESM1_ESM.xlsx]

## Sheet: Sheet1
Table S1. The detected faecal indole metabolites with high confidence level using untargeted metabolomics.
Sample	Group	Faecal indole metabolites
		5-hydroxyindoleacetate	N-acetylserotonin	Indole-3-acetamide	Indole-3-acetic acid	Indole-3-ethanol	Indole-2-carboxylic acid	Indole	Skatole	2-oxindole	Dl-tryptophan	Indole-3-lactic acid	Trans-3-indoleacrylic acid	5-methoxyindoleacetic acid	3-indoleacetonitrile	Indole-3-methyl acetate	Gramine	Indole-3-pyruvic acid	Indole-3-acetaldehyde	Melatonin	6-hydroxymelatonin	Norharman	Indole-3-butyric acid	Indolepropionic acid
891434	AKI	402105	774951	49861.8	8.65209e+06	1.1037e+06	157070	3.29199e+06	4.09908e+06	185778	41781.8	2.63501e+06	492546	492546	59889.9	7.68284e+06	6.95863e+06	71765.5	8.73402e+06	2.70435e+06	506103	98784.4	3057.25	874385
893880	AKI	757018	1.5443e+06	43205.4	5.64233e+06	7.41182e+06	1.17365e+06	3.62501e+06	1.32989e+06	170185	1.18096e+06	1.1422e+06	1.16117e+06	1.16117e+06	18227.9	4.43754e+07	1.50771e+07	118485	1.05144e+06	2.40231e+06	565163	133315	2740.17	6.99816e+06
902849	AKI	310483	961008	29474.4	1.13896e+09	1.77358e+07	148302	761152	2.3093e+06	209152	59793.1	7.04938e+07	529010	529010	16663.9	99595.5	2.6682e+07	115067	246648	97376.2	1.68377e+06	116501	1998.46	103555
70133601G21	AKI	380256	94004.2	28946.4	452839	263986	10288.2	4.01925e+07	3.32946e+07	327602	1.17561e+06	718266	3.68603e+06	3.68603e+06	13931	167835	2.31913e+06	24775	81558.6	74399.8	11970.4	153422	3513.69	320233
91760807G21	AKI	257336	110131	50440.1	3.28288e+07	810397	106742	1.41629e+06	7.64078e+06	251506	618706	1.32412e+06	882503	882503	17424.8	9.87624e+06	1.36294e+07	119211	9.72417e+06	544520	2.30624e+06	65351.1	12476.2	244471
70002510G21	AKI	151070	701386	40393.6	8.56608e+06	1.46668e+06	394756	2.10651e+06	4.92497e+06	214640	410448	1.65666e+06	575581	575581	16491.7	7.32017e+06	1.11308e+07	510967	743157	5.53763e+06	23522.1	99632.9	7216.83	506094
71983904G21	AKI	536200	774600	94631.3	1.65605e+07	822307	1.33352e+06	5.0348e+06	5.82196e+06	207284	346025	1.29762e+08	714068	714068	20261.5	287418	3.83507e+06	310632	143534	162806	476518	129134	6234.41	1.12057e+06
91908501G21	AKI	134832	219923	207343	7.43054e+06	818974	7.83512e+06	666215	2.84059e+06	197779	1.90031e+06	1.39938e+06	3.01311e+06	3.01311e+06	34362.5	956880	8.24629e+06	1.21606e+06	410089	1.4296e+07	47920.2	493025	15370.9	1.184e+06
P2040368	AKI	823811	1.03939e+06	147706	5.31586e+08	3.07002e+06	196428	2.0186e+06	1.29677e+06	370245	445505	2.993e+06	412337	412337	110908	7.49188e+07	4.18657e+07	75272.6	3.36566e+06	1.16541e+06	115556	90828.7	4530.13	652098
P2036518	AKI	2.17716e+07	2.53805e+06	7.04378e+06	2.15288e+07	2.47544e+06	2.69772e+06	3.58912e+06	2.27918e+06	2.49332e+07	227251	1.2974e+08	721141	721141	4.90947e+06	435832	3.17384e+07	777191	4.19047e+06	74924.6	30970.5	48545.8	2257.11	3.08837e+06
P2039998	AKI	68607.7	120005	51728.5	1.56346e+07	434562	46611.6	3.73283e+06	1.37605e+07	837520	1.10973e+06	1.5158e+07	905640	905640	65855.9	3.89959e+06	3.14759e+07	64711.6	761729	4.7646e+06	421789	183568	3178.84	241662
P2036747	AKI	2.57093e+06	3.44392e+06	380946	2.85043e+06	259164	98632.8	926974	2.54856e+06	424812	565201	3.19664e+07	585391	585391	136368	236675	2.55428e+06	55195.8	521821	85411.7	1.80397e+06	100146	203254	803319
P878412	AKI	113551	225973	64105.4	1.72896e+07	765714	703738	7.59693e+06	1.97817e+07	644753	433024	662747	333180	333180	23131.6	4.32561e+07	1.988e+07	325058	1.3001e+07	6.18328e+06	476569	109957	3125.94	497989
P2022482	AKI	904556	1.0543e+06	118612	1.8028e+08	3.57652e+06	797169	2.60252e+06	4.79918e+06	289673	2.36762e+06	645945	177657	177657	140365	7.33455e+07	4.11973e+07	507240	9.75304e+06	226198	1.32735e+06	323195	2585.06	584285
P2037397	AKI	423367	1.06672e+06	50555.7	2.95922e+06	4.16602e+06	159423	7.54095e+06	7.7452e+06	194338	188388	4.17484e+06	688861	688861	25384.6	5.21956e+07	2.17039e+07	98744.8	1.7102e+06	927760	1.73599e+06	63766.1	3160.03	642800
P2040776	AKI	213757	71403.9	40703.4	587787	813632	39391.2	4.30752e+07	2.40021e+07	261552	59040.5	3.94804e+06	4.0462e+06	4.0462e+06	32260.8	130671	9.96309e+06	89934.5	1.07996e+07	197490	353097	102642	3834.57	620975
P2042155	AKI	458501	735107	72110	5.1832e+06	4.393e+06	352339	3.07413e+06	836045	217860	990614	1.06411e+06	225997	225997	80022.2	6.81691e+07	3.30039e+07	138563	5.6614e+06	2.13157e+06	795687	144789	20697.6	932142
P2042602	AKI	330523	390789	93116.7	1.64594e+07	1.9857e+06	1.50631e+06	6.51818e+06	5.07569e+06	256201	515820	2.68476e+06	198938	198938	16812.2	1.53965e+07	8.59588e+06	145790	861379	359678	2.03412e+06	210981	3974.01	910991
P2042645	AKI	546656	153692	30736.7	2.77037e+06	429700	89281.7	1.27491e+07	1.60909e+07	294809	46499.2	706046	4.14597e+07	4.14597e+07	18174	2.39782e+06	1.84096e+06	19193	786639	727470	663338	58125.5	3633.2	372480
P2041644	AKI	2.00189e+06	343865	343015	2.48926e+07	799600	1.29674e+06	470480	565952	251632	86861	90136.3	727395	727395	52616.3	1.01341e+07	6.64592e+06	179989	527326	245688	40356.9	119250	19831.1	1.74096e+06
P2043198	AKI	685006	83184.2	537948	3.08452e+06	6.82206e+07	265738	2.91954e+07	4.11643e+07	258288	131688	6.7074e+07	7.94097e+06	7.94097e+06	753068	313167	1.76636e+06	467646	240413	155645	55297.6	121985	3349.28	298792
P2045475	AKI	105860	420783	47536.8	4.32286e+07	3.29863e+06	2.24933e+06	773491	2.39144e+06	357391	7.34828e+06	1.43065e+06	234006	234006	14317.8	1.08175e+07	1.57234e+07	131275	1.55088e+06	130748	17420.2	651092	3036.21	964929
P2043940	AKI	365404	2.71894e+06	28122	4.74487e+06	2.99358e+06	219931	1.25586e+06	1.14563e+06	187106	216794	4.25456e+06	237805	237805	14513.8	3.03958e+07	8.78963e+06	81729.8	751026	344282	1.84331e+06	47596.1	17371.1	515499
P2046581	AKI	692694	1.80709e+06	102975	2.51144e+08	3.91125e+06	281214	5.12266e+06	4.99442e+06	271558	733603	2.01864e+06	452594	452594	18111.5	1.05619e+08	3.9081e+07	155459	1.1762e+06	1.14696e+06	2.57167e+06	193151	3402.48	1.11216e+06
P2046613	AKI	169407	707322	31471.1	3.40326e+07	1.33855e+06	143957	856809	881969	995856	3.07333e+06	700644	196095	196095	13563.7	6.72478e+06	1.0591e+07	170346	6.74542e+06	3.32139e+06	73700.1	1.71702e+06	12396.3	172062
P2037485	AKI	627392	138266	87140.8	9.7108e+06	2.28811e+06	183814	1.43217e+07	1.51633e+07	334260	75716.9	9.75675e+07	230551	230551	31328.2	4.96913e+08	1.24049e+08	189273	3.99551e+06	435060	457344	173137	2980.12	2.72349e+06
P2042275	AKI	5.85652e+06	1.0885e+07	230403	1.58065e+07	2.27727e+06	270150	3.75289e+06	1.281e+06	182746	59756	1.57676e+06	278432	278432	284631	1.20359e+08	4.01914e+07	113715	4.28967e+06	342174	1.30927e+06	77323.5	2494.5	440943
P2036689	Non-AKI	172414	766352	126396	4.55245e+06	9.05067e+06	34757.2	5.66622e+06	4.41022e+06	436167	120162	1.20887e+07	99303	101915	54227.2	296679	1.10116e+06	33124.4	1.23808e+06	98929.1	1.58903e+06	117901	618464	949915
P2037684	Non-AKI	97008.1	546272	21018.1	4.34733e+07	4.35928e+06	265966	847061	387949	171063	519990	2.72742e+06	219059	219059	16290.3	2.14578e+07	7.52438e+06	95087.5	708188	1.31515e+06	629497	348544	4981.47	486163
P2038387	Non-AKI	99448.6	236092	126058	2.076e+07	1.93218e+06	1.51208e+06	6.24938e+06	1.2844e+07	219023	441297	822458	250719	250719	18416.2	1.62777e+07	7.08674e+06	511480	1.37575e+06	4.54421e+06	428319	102469	2026.37	710742
P2032453	Non-AKI	310142	929978	106202	2.74094e+07	2.73192e+06	526266	2.98034e+06	2.40433e+06	220448	226069	3.14198e+07	312262	312262	33910.5	271593	1.6186e+06	559211	1.82655e+06	399184	2.61954e+06	109444	3639.3	856505
P2036283	Non-AKI	1.40678e+06	189319	35238.6	2.48154e+08	1.54704e+06	184898	4.93685e+06	1.58307e+06	302022	5.65019e+06	5.19841e+07	447496	447496	16190.8	106204	4.44275e+06	286414	610631	99744.1	331796	257583	2680.75	171833
P2012514	Non-AKI	1.4629e+06	704521	37844	5.63966e+06	2.59992e+06	431636	1.17491e+06	1.32418e+06	276047	744623	1.49148e+06	136549	136549	16580.5	5.84964e+07	1.89615e+07	69691.9	1.77614e+06	289686	2.59612e+06	116494	3040.39	338807
P2038306	Non-AKI	831668	2.59259e+06	319412	6.39878e+07	2.79898e+06	3.62352e+06	3.48272e+06	2.34696e+06	184925	117959	1.59081e+06	383668	383668	368870	4.95879e+07	4.60077e+07	283867	7.79685e+06	2.49017e+06	1.87867e+06	70024.3	4305.97	1.16325e+06
P2038847	Non-AKI	1.16244e+06	3.32412e+06	61872.3	6.68803e+07	6.48169e+06	325628	2.0106e+06	4.66546e+06	756567	39842.8	1.62293e+06	473534	473534	16285.2	1.1118e+08	3.08633e+07	122842	400300	474027	1.46645e+06	104025	1805.32	588376
P2036250	Non-AKI	535957	903618	32907.6	5.88796e+06	1.40326e+06	229749	3.10781e+06	2.79796e+06	289993	983443	834712	201596	201596	17792.2	4.46777e+07	1.09046e+07	53556.9	109804	619472	2.16049e+06	61463.2	4869.61	392127
P2037842	Non-AKI	1.16014e+06	1.11057e+06	52543.1	6.98281e+07	1.31039e+06	524688	1.30606e+06	1.64034e+06	445873	895790	627461	138741	138741	17858.4	9.67127e+07	3.06509e+07	183366	722066	212218	192702	233320	3576.97	7.04527e+06
P926598	Non-AKI	426398	86325.4	17231.7	1.65879e+07	1.06691e+06	76981.6	420558	370428	288079	316838	3.67239e+06	587237	587237	22901	2.87353e+07	9.06256e+06	72903.9	681564	1.89145e+06	1.36844e+06	131160	6627.9	641228
P2034697	Non-AKI	995768	546338	121123	3.37809e+08	4.4866e+06	262878	4.39051e+06	3.82832e+06	189220	492891	1.18805e+06	265734	265734	54000.6	2.02145e+07	3.40184e+07	92611	3.62255e+06	163573	75796.9	350957	3295.19	756175
P2039264	Non-AKI	684936	484483	37809	7.93652e+07	8.25278e+06	149492	869804	998902	347251	9.3008e+06	5.44371e+06	81988.3	81988.3	14923.1	1.15691e+08	4.33559e+07	103061	7.20884e+06	1.82445e+06	2.0103e+06	213132	2979.76	1.19093e+06
P2038548	Non-AKI	193038	379259	82506.1	1.19645e+07	2.11514e+06	23786.6	2.43746e+07	1.04155e+07	1.00241e+06	31210.4	1.74371e+07	1.02791e+06	1.02791e+06	22420.8	9.64651e+06	5.41409e+06	97058.6	175217	2.32291e+06	293387	235657	109711	5.68629e+06
P2039619	Non-AKI	347907	643546	801276	5.47014e+07	3.34149e+06	306905	2.40651e+06	1.20088e+06	194723	5.85155e+06	2.23816e+06	154505	154505	742818	5.67997e+07	3.65801e+07	123783	5.97189e+06	1.20908e+06	469628	297699	3837.17	622764
P542612	Non-AKI	1.54324e+06	853793	681687	1.30498e+07	4.4626e+06	329831	1.09339e+06	912613	204094	584643	330679	405903	405903	1.22207e+06	6.49637e+07	2.72073e+07	127985	4.67322e+06	5.58593e+06	778425	109406	4916.92	731325
P2039618	Non-AKI	557451	700120	307530	6.6535e+06	835812	100920	945807	859263	224124	697340	4.85549e+06	276581	276581	408495	1.50029e+08	4.53667e+07	60989.1	4.75044e+06	263713	2.11887e+06	129180	4448.69	189661
P2039777	Non-AKI	324855	1.27213e+06	157674	1.60137e+07	4.20884e+06	646752	884917	2.60599e+06	192903	4.19251e+06	5.46455e+06	641038	635646	106248	6.34338e+07	2.60748e+07	119190	2.05341e+06	2.45015e+06	31690.3	1.31298e+06	4809.28	713724
P820316	Non-AKI	2.95877e+06	160386	774356	1.02747e+08	1.24034e+07	1.26645e+06	3.67776e+06	9.78469e+06	2.78518e+06	403238	3.45943e+06	381780	381780	691322	114274	1.46642e+07	171701	1.19438e+07	93955.6	1.42162e+06	74911.6	2928.1	383311
P911571	Non-AKI	1.44941e+06	864960	200730	5.46845e+07	1.48808e+06	866087	1.80764e+06	3.87857e+06	192069	806069	571781	294409	294409	15640.7	1.6169e+07	8.47731e+06	197039	451298	490931	91991.7	183510	4156.07	741262
P2038484	Non-AKI	177717	88082.3	43766.3	1.98863e+06	1.45719e+06	16689.1	1.12593e+07	2.77059e+07	265786	195234	2.57854e+07	945525	945525	16534.4	2.32867e+06	2.80584e+06	506613	366777	173915	269018	231113	2118.37	967077
P2040863	Non-AKI	356407	226111	39397.3	2.93746e+06	831984	195702	950354	831989	191919	821151	412043	290969	290969	22829	5.2421e+07	1.70336e+07	88888.4	709939	604782	1.85137e+06	143157	6511.29	1.33052e+06
P2040921	Non-AKI	158296	184942	155634	3.75907e+06	834827	462151	4.09659e+06	3.22466e+06	239398	56920.5	251664	199705	199705	54612.5	4.1747e+07	1.42707e+07	64932.2	2.72263e+06	232113	433420	62188.9	11360.9	312108
P2040718	Non-AKI	1.22697e+06	626551	106300	6.03552e+07	1.21865e+06	1.70887e+06	1.69948e+06	2.05521e+06	256860	461525	2.52332e+06	443090	443090	15401	1.78191e+07	5.87984e+06	433071	1.79276e+06	3.28289e+06	17352.6	72062.4	8076.11	1.07824e+06
P2040920	Non-AKI	823772	667618	53562.1	4.85319e+07	5.02706e+06	1.25362e+06	924397	1.20899e+06	215240	4.74512e+06	2.89644e+06	243706	243706	14825.5	3.18528e+07	1.09801e+07	177932	130964	3.58393e+06	136199	528046	5912.94	1.8464e+06
P2041581	Non-AKI	573500	306148	38807.9	4.96856e+06	1.37084e+06	102646	3.26568e+06	1.28877e+06	280696	1.47008e+06	6.50236e+06	497413	497413	29643.7	9.43147e+07	2.29254e+07	263299	431435	315678	357787	273715	2871.56	536384
P2043304	Non-AKI	5.82779e+06	1.63675e+06	86230.5	1.12163e+07	1.99596e+06	571133	2.68565e+06	721988	186823	773847	6.87359e+06	184101	184101	13288	7.76051e+07	1.86908e+07	122227	446492	282823	653301	64030.4	2380.99	500307
P2041638	Non-AKI	567636	221946	30909.1	1.07003e+07	3.1941e+06	105433	738094	839395	201264	461880	4.23536e+06	97245.7	97245.7	15640.7	5.86379e+08	1.33525e+08	146975	492788	171755	124904	89124	2820.04	715967
The fecal indole metabolites were quantified by assessing the peak area values obtained from high-resolution mass spectrometry. AKI, acute kidney injury.
